# Supplementary material for: Diagnostic accuracy of DNA methylation for head and neck cancer varies by sample type and number of markers tested
Source: Oncotarget. 2016 Sep 23;7(48):80019–32. doi: 10.18632/oncotarget.12219 (PMC5346768; doi:10.18632/oncotarget.12219)
Supplement: Supplementary file 2 [file oncotarget-07-80019-s002.xls]

## Sheet: Sheet1
Study	year	marker	TP	FP	TN	FN	type	technique	sample
Arantes	2015	TIMP3	33	0	40	7	single	qMSP	Saliva
Arantes	2015	DCC	28	2	38	12	single	qMSP	Saliva
Arantes	2015	DAPK	32	7	33	8	single	qMSP	Saliva
Arantes	2015	CCNA1	12	0	40	28	single	qMSP	Saliva
Arantes	2015	AIM1	7	0	40	33	single	qMSP	Saliva
Arantes	2015	MGMT	12	6	34	28	single	qMSP	Saliva
Arantes	2015	CDH1	38	32	8	2	single	qMSP	Saliva
Arantes	2015	HIC1	38	40	0	2	single	qMSP	Saliva
Arantes	2015	CCNA1,DCC,TIMP3	37	3	37	3	multiple	qMSP	Saliva
Arantes	2015	DCC,TIMP3	36	2	38	4	multiple	qMSP	Saliva
Arantes	2015	CCNA1,TIMP3	34	1	39	6	multiple	qMSP	Saliva
Arantes	2015	DAPK,DCC	38	9	31	2	multiple	qMSP	Saliva
Arantes	2015	CCNA1,DAPK,DCC,TIMP3	38	10	30	2	multiple	qMSP	Saliva
Arantes	2015	DAPK,DCC,TIMP3	37	9	31	3	multiple	qMSP	Saliva
Arantes	2015	CCNA1,DCC	31	4	36	9	multiple	qMSP	Saliva
Arantes	2015	DAPK,TIMP3	34	7	33	6	multiple	qMSP	Saliva
Arantes	2015	CCNA1,DAPK,TIMP3	35	8	32	5	multiple	qMSP	Saliva
Arantes	2015	CCNA1,DAPK	34	8	32	6	multiple	qMSP	Saliva
Schussel	2013	DCC	13	14	99	35	single	qMSP	Saliva
Schussel	2013	EDNRB	18	25	88	30	single	qMSP	Saliva
Schussel	2013	DCC,EDNRB	22	32	81	26	multiple	qMSP	Saliva
You	2013	CDK10	15	0	40	25	single	MSP,BS	Blood
Rettori	2013	CCNA1	22	2	58	45	single	BS	Tissue
Rettori	2013	DAPK	35	1	38	33	single	BS	Tissue
Rettori	2013	MGMT	14	2	55	53	single	BS	Tissue
Rettori	2013	SFRP1	36	0	20	22	single	BS	Tissue
Rettori	2013	TIMP3	37	2	58	33	single	BS	Tissue
Puttipanyalears	2013	ALU	76	70	91	12	single	COBRA	Saliva
Tian	2013	RASSF1	7	2	39	33	single	MSP	Blood
Tian	2013	CDKN2A	9	1	40	31	single	MSP	Blood
Tian	2013	DLEC1	10	3	38	30	single	MSP	Blood
Tian	2013	DAPK	18	4	37	17	single	MSP	Blood
Tian	2013	UCHL1	24	8	33	13	single	MSP	Blood
Ovchinnikov	2012	RASSF1A, p16,DAPK1	117	4	27	26	multiple	MSP	Saliva
Minora	2012	miR-9-1	26	1	47	33	single	MSP	Tissue
Minora	2012	miR-9-3	16	0	48	43	single	MSP	Tissue
Minora	2012	miR-9-1,miR-9-3	30	1	47	29	multiple	MSP	Tissue
Nagata	2012	ECAD	32	5	19	2	single	MSP	Saliva
Nagata	2012	TMEFF2	29	3	21	5	single	MSP	Saliva
Nagata	2012	RARb	28	2	22	6	single	MSP	Saliva
Nagata	2012	MGMT	26	5	19	8	single	MSP	Saliva
Nagata	2012	FHIT	27	8	16	7	single	MSP	Saliva
Nagata	2012	WIF-1	24	5	19	10	single	MSP	Saliva
Nagata	2012	DAPK	19	6	18	15	single	MSP	Saliva
Nagata	2012	p16	13	2	22	21	single	MSP	Saliva
Nagata	2012	HIN-1	10	2	22	24	single	MSP	Saliva
Nagata	2012	TIMP3	8	1	23	26	single	MSP	Saliva
Nagata	2012	p15	22	9	15	12	single	MSP	Saliva
Nagata	2012	APC	18	9	15	16	single	MSP	Saliva
Nagata	2012	SPARC	14	8	16	20	single	MSP	Saliva
Zhang	2012	EBNA1	48	0	20	1	single	MSP	Tissue
Zhang	2012	LMP1	43	0	20	6	single	MSP	Tissue
Zhang	2012	RASSF1A	36	0	20	13	single	MSP	Tissue
Zhang	2012	DAPK	40	0	20	9	single	MSP	Tissue
Preston	2011	HOXA9	16	0	12	8	single	BeadChip, qMSP	Tissue, Saliva
Preston	2011	NID2	17	0	12	7	single	BeadChip, qMSP	Tissue, Saliva
Preston	2011	GATA4	14	1	11	10	single	BeadChip, qMSP	Tissue, Saliva
Preston	2011	KIF1A	18	1	11	6	single	BeadChip, qMSP	Tissue, Saliva
Preston	2011	EDNRB	16	0	12	8	single	BeadChip, qMSP	Tissue, Saliva
Preston	2011	DCC	13	1	11	11	single	BeadChip, qMSP	Tissue, Saliva
Preston	2011	MCAM	9	5	7	15	single	BeadChip, qMSP	Tissue, Saliva
Preston	2011	CALCA	11	2	10	13	single	BeadChip, qMSP	Tissue, Saliva
Loyo	2011	AIM1	15	2	26	35	single	qMSP	Tissue
Loyo	2011	APC	17	1	27	33	single	qMSP	Tissue
Loyo	2011	CALCA	22	2	26	28	single	qMSP	Tissue
Loyo	2011	DCC	23	1	26	23	single	qMSP	Tissue
Loyo	2011	DLEC	29	1	27	19	single	qMSP	Tissue
Loyo	2011	DLC1	21	0	27	27	single	qMSP	Tissue
Loyo	2011	ESR	13	1	27	37	single	qMSP	Tissue
Loyo	2011	FHIT	22	6	22	28	single	qMSP	Tissue
Loyo	2011	KIF1A	28	1	27	22	single	qMSP	Tissue
Loyo	2011	PGP9.5	32	2	26	18	single	qMSP	Tissue
Loyo	2011	TIG1	15	5	23	35	single	qMSP	Tissue
Loyo	2011	All genes	50	12	16	0	multiple	qMSP	Tissue
Gyobu	2011	PAX6	29	2	6	11	single	qMSP	Tissue
Gyobu	2011	RN7SKP211	24	1	7	16	single	qMSP	Tissue
Li	2011	p16	3	0	15	44	single	MSP	Tissue
Li	2011	DAPK	34	2	13	13	single	MSP	Tissue
Li	2011	RAR-β	13	2	13	34	single	MSP	Tissue
Li	2011	CDH1	40	3	12	7	single	MSP	Tissue
Li	2011	RASSF1A	29	1	14	18	single	MSP	Tissue
Li	2011	all	47	8	7	0	multiple	MSP	Tissue
Pattani	2010	EDNRB	31	55	58	17	single	qMSP	Saliva
Tawfik	2010	hMLH1	33	2	13	1	single	MSP	Tissue
Cao	2009	p16	14	18	38	8	single	MSP	Tissue
Carvalho	2008	DCC	105	5	457	30	single	qMSP	Tissue, Saliva
Carvalho	2008	DAPK	102	17	434	34	single	qMSP	Tissue, Saliva
Carvalho	2008	TIMP3	102	32	418	36	single	qMSP	Tissue, Saliva
Carvalho	2008	ESR	21	2	117	14	single	qMSP	Tissue, Saliva
Carvalho	2008	CCNA1	63	13	431	39	single	qMSP	Tissue, Saliva
Carvalho	2008	CCND2	24	10	87	11	single	qMSP	Tissue, Saliva
Carvalho	2008	MINT1	79	100	196	8	single	qMSP	Tissue, Saliva
Carvalho	2008	MINT31	50	0	492	86	single	qMSP	Tissue, Saliva
Carvalho	2008	CDH1	70	72	44	7	single	qMSP	Tissue, Saliva
Carvalho	2008	AIM1	18	1	72	59	single	qMSP	Tissue, Saliva
Carvalho	2008	MGMT	10	12	227	34	single	qMSP	Tissue, Saliva
Carvalho	2008	p16	18	0	500	118	single	qMSP	Tissue, Saliva
Carvalho	2008	PGP9.5	41	78	34	4	single	qMSP	Tissue, Saliva
Carvalho	2008	RARB	35	17	18	9	single	qMSP	Tissue, Saliva
Carvalho	2008	HIC1	45	40	6	0	single	qMSP	Tissue, Saliva
Carvalho	2008	RASSF1A	5	0	35	39	single	qMSP	Tissue, Saliva
Carvalho	2008	CALCA	35	28	2	0	single	qMSP	Tissue, Saliva
Carvalho	2008	TGFBR2	6	33	11	5	single	qMSP	Tissue, Saliva
Carvalho	2008	S100A2	42	31	4	2	single	qMSP	Tissue, Saliva
Carvalho	2008	RIZ1	3	4	31	41	single	qMSP	Tissue, Saliva
Carvalho	2008	RBM6	43	35	0	1	single	qMSP	Tissue, Saliva
Adams	2008	AHRR	9	3	47	42	single	qMSP	Tissue,blood
Adams	2008	p16	7	4	46	44	single	qMSP	Tissue,blood
Adams	2008	CBRP	7	6	44	44	single	qMSP	Tissue,blood
Adams	2008	CLDN3	17	11	39	34	single	qMSP	Tissue,blood
Adams	2008	MT1G	6	3	47	45	single	qMSP	Tissue,blood
Adams	2008	MGMT	6	3	47	45	single	qMSP	Tissue,blood
Adams	2008	RARb2	6	1	49	45	single	qMSP	Tissue,blood
Adams	2008	PgP9.5	6	1	49	45	single	qMSP	Tissue,blood
Adams	2008	AHRR,p16	13	6	44	38	multiple	qMSP	Tissue,blood
Adams	2008	AHRR, p16,CBRP	15	10	40	36	multiple	qMSP	Tissue,blood
Adams	2008	AHRR, p16, MT1G	15	7	43	36	multiple	qMSP	Tissue,blood
Adams	2008	AHRR, p16, MT1G, CLDN3	26	16	34	25	multiple	qMSP	Tissue,blood
Viet	2008	AGTR,ESR1,FLT1,NOTCH3	9	4	19	4	multiple	BeadChip	Tissue, Saliva
Viet	2008	GABRB3,IL11,INSR,NOTCH3,NTRK3,PXN	10	3	20	3	multiple	BeadChip	Tissue, Saliva
Viet	2008	ERBB4,IL11,PTCH2,TMEFF1,TNFSF10,TWIST1	8	23	23	5	multiple	BeadChip	Tissue, Saliva
Viet	2008	ADCYAP1,CEBPA,EPHA5,FGF3,HLF,IL11,INSR,NOTCH3	9	1	22	4	multiple	BeadChip	Tissue, Saliva
Viet	2008	AGTR1_P41_F,BMP3_P56_R,FGF8_P473_F,NTRK3_E131_F	8	3	20	5	multiple	BeadChip	Tissue, Saliva
Viet	2008	ERBB4,FLT,INSR,IRAK3,KDR,NTRK,PTCH2,PXN,RASGRF1,WT1	9	5	18	4	multiple	BeadChip	Tissue, Saliva
Viet	2008	ESR1,ETV1,GAS7,IL11,PKD2,TMEFF1,WNT2	8	4	19	5	multiple	BeadChip	Tissue, Saliva
Viet	2008	EPHA5,FGF3,GALR1,IL11,INSR,KDR,p16	8	4	19	5	multiple	BeadChip	Tissue, Saliva
Viet	2008	AGTR1,ERBB4,EYA4,FLT1,IHH,NTRK3,NTRK3,TFPI2	8	5	18	5	multiple	BeadChip	Tissue, Saliva
Franzmann	2007	CD44	63	8	61	39	single	MSP	Saliva
Tong	2002	EBV	27	1	25	1	single	MSP	Tissue
Liu	2016	S100A8	213	5	241	33	single	BeadChip	tissue
Nawaz	2015	EBNA1	39	1	17	5	single	MSP	tissue
Nawaz	2015	LMP1	26	1	17	18	single	MSP	tissue
Nawaz	2015	RASSF1A	29	1	17	15	single	MSP	tissue
Nawaz	2015	DAPK	11	5	13	33	single	MSP	tissue
Nawaz	2015	ITGA9	22	0	18	22	single	MSP	tissue
Nawaz	2015	P16	20	0	18	24	single	MSP	tissue
Nawaz	2015	WNT7A	11	1	4	5	single	MSP	tissue
Nawaz	2015	CHFR	16	2	4	24	single	MSP	tissue
Nawaz	2015	CYB5R2	17	2	6	16	single	MSP	tissue
Nawaz	2015	WIF1	10	6	2	0	single	MSP	tissue
Nawaz	2015	RIZ1	0	0	3	4	single	MSP	tissue
Nawaz	2015	FSTL1	4	3	6	3	single	MSP	tissue
Nawaz	2015	ITGA9, P16	31	0	18	13	multiple	MSP	tissue
Nawaz	2015	EBNA1, LMP1	26	1	17	10	multiple	MSP	tissue
Nawaz	2015	EBNA1, ITGA9	20	0	18	16	multiple	MSP	tissue
Nawaz	2015	EBNA1, RASSF1A	28	1	17	12	multiple	MSP	tissue
Nawaz	2015	EBNA1, P16	18	0	18	18	multiple	MSP	tissue
Nawaz	2015	EBNA1	58	2	18	8	single	MSP	tissue
Nawaz	2015	EBNA1	14	4	4	2	single	MSP	blood
Kis	2014	P16	14	3	65	36	single	MSP	saliva
Bhatia	2014	P16	62	33	36	14	single	MSP	tissue
Bhatia	2014	P16	62	18	52	14	single	MSP	blood
Dang	2013	P16	6	5	25	6	single	MSP	tissue
Demokan	2011	P16	41	22	55	19	single	qMSP	tissue
Weiss	2011	P16	4	2	29	47	single	MSP	tissue
Laytragoon	2010	P16	39	15	3	2	single	MSP	tissue
Kaur	2010	P16	44	5	43	48	single	qMSP	tissue
Kaur	2010	P16	44	3	30	48	single	qMSP	blood
Su	2010	P16	10	3	27	20	single	qMSP	tissue
Steinmann	2009	P16	32	6	17	22	single	MSP	tissue
Ghosh	2009	P16	9	7	33	54	single	MSRA	tissue
Righini	2007	P16	20	0	30	70	single	MSP	tissue
Righini	2007	P16	20	0	30	70	single	MSP	saliva
Martone	2007	P16	4	3	8	16	single	MSP	tissue
Shaw	2006	P16	22	1	25	58	single	Pyro	tissue
Maruya	2004	P16	10	1	31	4	single	MSP	tissue
Kulkarni	2004	P16	40	30	30	20	single	MSP	tissue
Kulkarni	2004	P16	40	0	20	20	single	MSP	saliva
Wong	2003	P16	36	5	24	37	single	MSP	tissue
Wong	2003	P16	36	4	16	37	single	MSP	blood
Weber	2003	P16	16	12	30	34	single	MSP	tissue
Nakahara	2001	P16	16	0	32	16	single	MSP	tissue
Rosas	2001	P16	14	1	29	16	single	MSP	saliva
Sanchez	2000	P16	26	8	18	69	single	MSP	blood
Carvalho	2008	CCNA1	35	13	431	140	single	qMSP	salive
Carvalho	2008	DAPK	28	17	434	148	single	qMSP	salive
Carvalho	2008	DCC	21	5	457	155	single	qMSP	salive
Carvalho	2008	MGMT	20	12	227	129	single	qMSP	salive
Carvalho	2008	TIMP3	20	32	418	156	single	qMSP	salive
Carvalho	2008	MINT31	8	0	492	167	single	qMSP	salive
Carvalho	2008	p16	8	0	500	169	single	qMSP	salive
Carvalho	2008	PGP9.5	28	78	34	6	single	qMSP	salive
Carvalho	2008	AIM1	1	1	72	22	single	qMSP	salive
Carvalho	2008	ESR	1	2	117	32	single	qMSP	salive
Carvalho	2008	CCND2	10	10	87	126	single	qMSP	salive
Carvalho	2008	MINT1	46	100	196	85	single	qMSP	salive
Carvalho	2008	CDH1	20	72	44	46	single	qMSP	salive
Carvalho	2008	CCNA1, DCC, DAPK, p16	59	34	383	117	multiple	qMSP	salive
Carvalho	2008	MINT31, CCNA1, DCC, DAPK, p16	60	34	383	116	multiple	qMSP	salive
Carvalho	2008	MINT31, MGMT, CCNA1, p16	53	24	216	98	multiple	qMSP	salive
Carvalho	2008	MINT31, CCNA1, DCC, p16	50	18	426	125	multiple	qMSP	salive
Carvalho	2008	CCNA1, DCC, p16	49	18	426	147	multiple	qMSP	salive
Carvalho	2008	MINT31, CCNA1, DAPK, p16	54	30	386	122	multiple	qMSP	salive
Carvalho	2008	CCNA1, DCC, DAPK	56	34	383	120	multiple	qMSP	salive
Carvalho	2008	MINT31, CCNA1, DCC, DAPK	58	34	383	137	multiple	qMSP	salive
Carvalho	2008	MINT31, MGMT, CCNA1	52	24	216	98	multiple	qMSP	salive
Carvalho	2008	MGMT, CCNA1, p16	51	24	216	100	multiple	qMSP	salive
Carvalho	2008	MGMT, CCNA1	50	24	216	100	multiple	qMSP	salive
Carvalho	2008	CCNA1, DCC	45	18	426	130	multiple	qMSP	salive
Carvalho	2008	MINT31, CCNA1, DCC	47	18	426	127	multiple	qMSP	salive
Carvalho	2008	MINT31, CCNA1, DAPK	52	30	386	123	multiple	qMSP	salive
Carvalho	2008	CCNA1, DAPK, p16	52	30	386	124	multiple	qMSP	salive
Carvalho	2008	MINT31, CCNA1, p16	42	13	431	133	multiple	qMSP	salive
Carvalho	2008	CCNA1, DAPK	49	30	386	127	multiple	qMSP	salive
Carvalho	2008	MINT31, CCNA1	39	13	431	135	multiple	qMSP	salive
Carvalho	2008	CCNA1, p16	39	13	431	136	multiple	qMSP	salive
Carvalho	2008	DCC, DAPK, p16	43	22	400	133	multiple	qMSP	salive
Carvalho	2008	MINT31, DCC, DAPK, p16	44	22	400	132	multiple	qMSP	salive

## Sheet: Sheet2
246	246	492
20	11	31
13	23	36
24	12	36
12	30	42
14	32	46
40	8	48
34	15	49
28	26	54
34	24	58
41	18	59
30	30	60
30	30	60
44	18	62
47	15	62
32	32	64
49	20	69
54	23	77
22	56	78
50	28	78
40	40	80
40	40	80
40	41	81
51	31	82
50	42	92
51	50	101
73	29	102
63	40	103
80	26	106
59	48	107
60	60	120
90	30	120
95	26	121
60	68	128
68	60	128
60	77	137
92	48	140
76	70	146
48	113	161
48	113	161
102	69	171
143	31	174
88	161	249
135	462	597
