# Supplementary material for: Diagnostic accuracy of DNA methylation for head and neck cancer varies by sample type and number of markers tested
Source: Oncotarget. 2016 Sep 23;7(48):80019–32. doi: 10.18632/oncotarget.12219 (PMC5346768; doi:10.18632/oncotarget.12219)
Supplement: Supplementary file 4 [file oncotarget-07-80019-s004.xls]

## Sheet: beadneck_Sens
Biomarker	Sensitivity	Specificity	AUC
p16	0.531818	0.868121	0.794435
P16	0.529982	0.87643	0.803339
MGMT	0.528557	0.870883	0.793654
AIM1	0.527837	0.868938	0.793376
MINT31	0.524884	0.868524	0.793024
ESR	0.524508	0.8693	0.792261
RIZ1	0.524338	0.871891	0.793566
CCNA1	0.524085	0.868257	0.792234
PgP9.5	0.522882	0.871221	0.793095
RARb2	0.522882	0.871221	0.793095
MT1G	0.522859	0.871698	0.793194
CCND2	0.522764	0.871905	0.792538
CBRP	0.522723	0.872106	0.793532
AHRR	0.522442	0.871696	0.793269
RASSF1	0.522408	0.8716	0.793235
CCNA1, p16	0.522209	0.871066	0.793086
MINT31, CCNA1	0.5222	0.871065	0.793085
CDKN2A	0.522114	0.871339	0.793181
DCC	0.522102	0.86725	0.790784
MINT31, CCNA1, p16	0.522095	0.871049	0.793076
DCC, DAPK, p16	0.522085	0.871512	0.79316
MINT31, DCC, DAPK, p16	0.522048	0.871508	0.793156
CCNA1, DCC, p16	0.52204	0.871305	0.7931
CCNA1, DCC	0.521992	0.871298	0.793094
AHRR,p16	0.521982	0.872108	0.793573
DLEC1	0.521963	0.871808	0.793336
MINT31, CCNA1, DCC	0.521911	0.871287	0.793082
CCNA1, DAPK	0.521891	0.871746	0.793254
miR-9-3	0.52189	0.871113	0.793192
RAR-β	0.521859	0.872133	0.793646
MINT31, CCNA1, DCC, p16	0.521817	0.871274	0.793065
AHRR, p16,CBRP	0.521805	0.872441	0.793984
MINT31, CCNA1, DCC, DAPK	0.521789	0.871832	0.793296
CCNA1, DAPK, p16	0.521788	0.871737	0.793236
MINT31, CCNA1, DAPK	0.521778	0.871736	0.793233
AHRR, p16, MT1G	0.521773	0.872206	0.793656
TIG1	0.521758	0.872338	0.793844
MINT31, CCNA1, DAPK, p16	0.521721	0.87173	0.793222
HIN-1	0.52171	0.871899	0.793392
CCNA1, DCC, DAPK	0.521664	0.871821	0.793269
TIMP3	0.521614	0.869604	0.790187
CLDN3	0.521606	0.872507	0.794053
APC	0.521599	0.87242	0.794489
MGMT, CCNA1	0.521592	0.871975	0.793375
MGMT, CCNA1, p16	0.521567	0.871973	0.793369
CCNA1, DCC, DAPK, p16	0.521566	0.871812	0.793244
MINT31, CCNA1, DCC, DAPK, p16	0.521534	0.871809	0.793236
MINT31, MGMT, CCNA1	0.521517	0.87197	0.793356
MINT31, MGMT, CCNA1, p16	0.521493	0.871968	0.793349
MCAM	0.521327	0.872806	0.794647
CDK10	0.521326	0.871235	0.793079
CHFR	0.52126	0.872565	0.794164
SPARC	0.521204	0.872751	0.79443
DLC1	0.521014	0.87139	0.793027
DCC,EDNRB	0.520997	0.872717	0.794227
miR-9-1	0.520986	0.871266	0.792904
AHRR, p16, MT1G, CLDN3	0.520755	0.872785	0.794276
EBNA1, P16	0.520713	0.871545	0.79297
ITGA9	0.520707	0.871546	0.792971
CYB5R2	0.520664	0.872488	0.793775
RASSF1A	0.520655	0.87046	0.791574
miR-9-1,miR-9-3	0.520645	0.871265	0.79275
TGFBR2	0.52044	0.873475	0.79662
EBNA1, ITGA9	0.52044	0.871577	0.792856
GATA4	0.520313	0.872004	0.793025
EDNRB	0.520311	0.873493	0.795397
FSTL1	0.520285	0.872683	0.793849
RN7SKP211	0.520215	0.872196	0.793188
AGTR1_P41_F,BMP3_P56_R,FGF8_P473_F,NTRK3_E131_F	0.520194	0.87214	0.793018
EPHA5,FGF3,GALR1,IL11,INSR,KDR,p16	0.520175	0.872317	0.793203
ESR1,ETV1,GAS7,IL11,PKD2,TMEFF1,WNT2	0.520175	0.872317	0.793203
DLEC	0.520164	0.87157	0.792629
AGTR1,ERBB4,EYA4,FLT1,IHH,NTRK3,NTRK3,TFPI2	0.520161	0.872467	0.793394
ERBB4,IL11,PTCH2,TMEFF1,TNFSF10,TWIST1	0.520135	0.873148	0.794837
SFRP1	0.520071	0.871588	0.792662
CD44	0.520064	0.871999	0.792809
p15	0.520019	0.872875	0.794068
UCHL1	0.519956	0.872394	0.793176
ADCYAP1,CEBPA,EPHA5,FGF3,HLF,IL11,INSR,NOTCH3	0.519923	0.871679	0.792513
HOXA9	0.519916	0.871755	0.792664
AGTR,ESR1,FLT1,NOTCH3	0.519829	0.872312	0.792987
WNT7A	0.519821	0.872417	0.79322
ERBB4,FLT,INSR,IRAK3,KDR,NTRK,PTCH2,PXN,RASGRF1,WT1	0.51981	0.872464	0.793173
NID2	0.519695	0.87178	0.792538
EBNA1, RASSF1A	0.51965	0.871818	0.79247
WIF-1	0.519637	0.872434	0.793044
ITGA9, P16	0.51962	0.87167	0.792417
FHIT	0.519573	0.873266	0.793938
EBNA1, LMP1	0.519533	0.871819	0.792388
PAX6	0.519519	0.872542	0.793185
GABRB3,IL11,INSR,NOTCH3,NTRK3,PXN	0.51949	0.872126	0.792551
KIF1A	0.519277	0.871612	0.792162
CCNA1,DCC	0.51917	0.871882	0.792103
RARB	0.519071	0.87314	0.793971
RARb	0.518876	0.871873	0.791882
MINT1	0.518867	0.873626	0.793607
CCNA1,TIMP3	0.51866	0.871352	0.791355
RASSF1A, p16,DAPK1	0.518638	0.872052	0.791839
TMEFF2	0.518638	0.872069	0.791841
DAPK,TIMP3	0.518593	0.872241	0.791962
CCNA1,DAPK	0.518589	0.872348	0.792086
DAPK	0.518446	0.870734	0.790472
CCNA1,DAPK,TIMP3	0.518368	0.872333	0.791865
ALU	0.518331	0.873069	0.793083
DCC,TIMP3	0.518232	0.871475	0.790985
EBV	0.518139	0.87161	0.790972
S100A8	0.518038	0.870135	0.790262
WIF1	0.518021	0.873391	0.79368
LMP1	0.517994	0.87159	0.791139
CCNA1,DCC,TIMP3	0.517993	0.871628	0.790828
DAPK,DCC,TIMP3	0.51787	0.872398	0.791456
ECAD	0.517835	0.872368	0.79139
hMLH1	0.51773	0.872166	0.791052
DAPK,DCC	0.517627	0.872379	0.791168
CCNA1,DAPK,DCC,TIMP3	0.517607	0.872473	0.791273
CALCA	0.517496	0.874171	0.79525
All genes	0.517448	0.872982	0.791912
all	0.517327	0.87318	0.792255
S100A2	0.517245	0.873957	0.795072
RBM6	0.516856	0.873828	0.794129
PGP9.5	0.515698	0.875063	0.796321
CDH1	0.51413	0.876906	0.797908
HIC1	0.513455	0.87575	0.795905
EBNA1	0.510773	0.872755	0.78713
